# Supplementary material for: The Microbiota of the Outer Gut Mucus Layer of the Migrating Northeast Arctic Cod (Gadus morhua) as Determined by Shotgun DNA Sequencing
Source: Microorganisms. 2024 Oct 31;12(11):2204. doi: 10.3390/microorganisms12112204 (PMC11596785; doi:10.3390/microorganisms12112204)
Supplement: Supplementary file 1 [file microorganisms-12-02204-s001.zip]

Archive with 1 entries (1 files):
- microorganisms-3250715-supplementary.pdf
